# Supplementary material for: Monitoring of Avian Influenza Viruses and Paramyxoviruses in Ponds of Moscow and the Moscow Region
Source: Viruses. 2022 Nov 24;14(12):2624. doi: 10.3390/v14122624 (PMC9781285; doi:10.3390/v14122624)
Supplement: Supplementary file 1 [file viruses-14-02624-s001.zip]

Archive with 20 entries (20 files):
- Supplementary materials/Figure S1 Map of the sampled ponds location.png
- Supplementary materials/figure S10 evolutionary tree of the H4 HA gene.pdf
- Supplementary materials/figure S11 evolutionary tree of the H5 HA gene.pdf
- Supplementary materials/figure S12 evolutionary tree of the H6 HA gene.pdf
- Supplementary materials/figure S13 evolutionary tree of the H11 HA gene.pdf
- Supplementary materials/figure S14 evolutionary tree of the N1 NA gene.pdf
- Supplementary materials/figure S15 evolutionary tree of the N2 NA gene.pdf
- Supplementary materials/figure S16 evolutionary tree of the N3 NA gene.pdf
- Supplementary materials/figure S17 evolutionary tree of the N6 NA gene.pdf
- Supplementary materials/figure S18 evolutionary tree of the N8 NA gene.pdf
- Supplementary materials/figure S19 evolutionary three of the N9 NA gene.pdf
- Supplementary materials/figure S2 evolutionary tree of the PB2 gene.pdf
- Supplementary materials/figure S3 evolutionary tree of the PB1 gene.pdf
- Supplementary materials/figure S4 evolutionary tree of the PA gene.pdf
- Supplementary materials/figure S5 evolutionary tree of the NP gene.pdf
- Supplementary materials/figure S6 evolutionary tree of the M gene.pdf
- Supplementary materials/figure S7 evolutionary tree of the NS gene.pdf
- Supplementary materials/figure S8 evolutionary tree of the H1 HA gene.pdf
- Supplementary materials/figure S9 evolutionary tree of the H3 HA gene.pdf
- Supplementary materials/table S1. Full names, designations and accession number of genes of AIV isolated in Moscow in 2006-2019.docx
